# Supplementary material for: Feasibility of an implantable bioreactor for renal cell therapy using silicon nanopore membranes
Source: Nat Commun. 2023 Aug 29;14:4890. doi: 10.1038/s41467-023-39888-2 (PMC10465514; doi:10.1038/s41467-023-39888-2)
Supplement: Supplementary file 2 — Source Data [file 41467_2023_39888_MOESM2_ESM.xlsx]

## Sheet: Sheet1
Figure 1 b
	(ng/ml)	0hr	3hr	6hr
	No cell+Apical 1	282.7	282.9	299.7
	No cell+Apical 2	290	305	287.6
	No cell+Apical 3	299.7	288	294
	No cell+Basal 1	4.3	3.7	5
	No cell+Basal 2	17	16.7	16.3
	No cell+Basal 3	15.9	15.8	16.4
	S) HPREC1+A	299.7	287.5	280.4
	S) HPREC2+A	297	284	280.9
	S) HPREC3+A	272.5	291.2	277.1
	S) HPREC1+B	16.8	27.3	47.9
	S) HPREC2+B	17.4	20.8	44.8
	S) HPREC3+B	7.8	22.9	42.8
			No Cells		Cells Present
			Mean	Std	Mean	Std
	0 Hours	Apical	290.81	8.51	289.72	15.01
		Basal	12.38	7.05	14	5.38
	6 Hours	Apical	289.72	15.01	279.49	2.06
		Basal	14	5.38	45.16	2.57
Figure 1c
		LIVE (%)	DEAD (%)
#1
Apical	0 hr	88.59	4.32
	6 hr	45.77	46.95
Basal	0 hr	94.93	0.68
	6 hr	89.06	1.1
#2
Apical	0 hr	84.49	6.66
	6 hr	39.41	50.88
Basal	0 hr	90.19	1.23
	6 hr	89.12	3.77
#3
Apical	0 hr	94.54	3.91
	6 hr	47.53	44.22
Basal	0 hr	95.08	1.34
	6 hr	87.51	1.45
Figure 4
		GM-CSF	IFNγ	IL-1α	IL-1β	IL-1ra	IL-2	IL-4	IL-6	IL-8	IL-10	IL-12	IL-18	TNFα
Panc (no cells) d0	AVERAGE	6.9	392.29	27.76	244.5	312.91	307.17	589.39	OOR <	50.57	382.25	389.02	304.51	31.54
2021-07-20	Replicate 1	21.87	430.92	29.93	226.91	302.27	299.96	643.16	OOR <	51.62	391.86	413.7	316.3	31.54
	Replicate 2	10.42	315.96	27.03	270.41	326.24	325.89	605.81	OOR <	53.17	395.47	407.62	323.36	27.42
	Replicate 3	OOR <	430.92	26.3	235.74	310.25	295.64	520.86	OOR <	46.79	359.56	345.69	273.76	35.57
Panc (no cells) d8	AVERAGE	OOR <	211.64	58.49	593.18	1388.2	461.98	1748.8	73.67	9.195	1302.4	458.95	1755.58	OOR <
2021-07-20	Replicate 1	OOR <	226.33	62.54	609.53	1516.25	481.46	1940.73	76.6	11.35	1436.53	492.69	1896.75	OOR <
	Replicate 2	OOR <	204.33	61.11	627.9	1411.18	505.27	1730.15	77.95	7.04	1376.36	466.37	1699.29	OOR <
	Replicate 3	OOR <	204.33	51.8	541.84	1239.36	399.31	1580.09	66.39		1098.18	417.75	1671.18	OOR <
iHemo (no cells) d0	AVERAGE	9.7	501.86	77.26	501.65	1056.27	612.61	1313.84	170.4	25.52	2005.89	707.03	2049.85	94.75
2021-08-18	Replicate 1	0.94	529.01	69.04	463.09	1042.94	585.5	1271.29	156.82	29.64	1752.79	682.45	1905.62	OOR <
	Replicate 2	13.23	488.28	81.97	511.81	1092.34	632.18	1294.44	180.06	26.58	2153.43	683.42	2036.25	21.21
	Replicate 3	13.23	488.28	80.75	530.1	1033.75	620.42	1376.55	174.38	19.88	2102.09	755.73	2204.35	94.75
iHemo (no cells) d8	AVERAGE	OOR <	OOR	98.77	548.41	1775.13	617.81	2109.37	221.66	OOR <	2125.48	750.47	2288.02	OOR <
2021-08-18	Replicate 1	OOR <	OOR	93.61	520.95	1731.19	589.35	1973.68	197.16	OOR <	2026.54	724.28	2164.37	OOR <
	Replicate 2	OOR <	OOR	104.99	585.07	1827.55	655.88	2118.71	241.44	OOR <	2263.84	752.77	2388.06	OOR <
	Replicate 3	OOR <	OOR	97.68	539.25	1766.57	608.72	2239.37	226.59	OOR <	2083.3	774.53	2309.88	OOR <
Panc (no cells) d0	AVERAGE	14.91	529.01	18.53	150.66	750.66	223.87	418.61	38.84	15.43	459.68	330.66	542.26	OOR <
2021-09-18	Replicate 1	54.31	OOR	19.83	154.67	837.08	220.73	472.16	46.38	18.04	489.38	328.92	624.05	OOR <
	Replicate 2	OOR <	896.03	19.83	142.64	760.02	246.7	381.84	36.26	16.1	454.46	334.14	499.48	OOR <
	Replicate 3	OOR <	732.77	15.91	154.67	657.84	203.52	402.97	33.89	11.83	435.85	328.92	505.54	OOR <
Panc (no cells) d2	AVERAGE	45.09	787.16	14.66	112.09	7221.65	200.28	227.3	85.64	37.61	319.26	428.77	507.56	50.45
2021-09-18	Replicate 1	99.14	162.2	13.93	111.09	6883.34	209.31	240.24	84.23	41.94	346.98	438.25	499.48	13.49
	Replicate 2	OOR <	1141.7	15.03	109.59	6881.59	181.78	201.61	84.83	29.64	301.13	407.29	487.42	OOR <
	Replicate 3	22.73	1059.67	15.03	115.59	7922	209.31	240.24	87.86	40.67	309.72	440.92	536.1	50.45
Figure 6a
3 Days	live	dead		7 Days	live	dead
	96.4	8.3		86	18
	98.2	13.6		95	8
	95.5	8.5		90	12
	95.7	16.9
	94.7	9.21
	93	11.2
	live	dead		live	dead
Mean	95.5833	11.285		90.3333	12.6667
STD	1.73138	3.40196		4.50925	5.03322
Figure 6c
AQP1	STATIC	1
	TI	1.89	0.22
	TO	1.21	0.3
	BI	0.75	0.9
	BO	0.35	0.12
r-GT	STATIC	1
	TI	0.83	0.08
	TO	0.77	0.04
	BI	1.19	0.11
	BO	0.99	0.048
NHE3	STATIC	1
	TI	2.27	0.23
	TO	2.37	0.43
	BI	2.85	0.82
	BO	2.21	0.7
1a Hydroxylase	STATIC	1
	TI	1.45	0.096
	TO	1.7	0.37
	BI	1.52	0.32
	BO	1.55	0.52
Figure 6 d
GGT
3 DAY						Mean	STD
HREC (static control)	1.98	2.16	2.07			2.07	0.09
Implanted HREC	1.71	1.95	2.04			1.885	0.141244
	1.92	1.71	1.98
positive control	3.76	3.64	3.85			3.66667	0.105357
7 DAY
HREC (static control)	2.07	2.01	1.965			2.015	0.0526783
Implanted HREC	1.335	1.41	1.35			1.365	0.0396863
positive control	3.735	3.57	3.78			3.695	0.110567
NAG
3 DAY
HREC (static control)	0.981	1.023	1.01			1.00467	0.0215019
Implanted HREC	1.07	0.88	1.08	0.91	0.71	0.93	0.152807
positive control	4.55	6.22	6.98			5.91667	1.24307
7 DAY
HREC (static control)	2.5	2.12	3.64			2.75333	0.791033
Implanted HREC	1.31	2.83	1.89			2.01	0.767072
positive control	6.55	6.22	6.98			6.58333	0.381095
GGT	t-Test: Two-Sample Assuming Unequal Variances				t-Test: Two-Sample Assuming Unequal Variances				t-Test: Two-Sample Assuming Unequal Variances				t-Test: Two-Sample Assuming Unequal Variances					t-Test: Two-Sample Assuming Unequal Variances				t-Test: Two-Sample Assuming Unequal Variances
		GGT (3 days)	GGT (3 day positive control)			GGT (3 day control)	GGT (3 day positive control)			GGT (3 day control)	GGT (3 days)			GGT (7 days)	GGT (7 day positive control)				GGT (7 day control)	GGT (7 day positive control)			GGT (7 day control)	GGT (7 days)
	Mean	1.71667	3.66667		Mean	2.07	3.66667		Mean	2.07	1.71667		Mean	1.365	3.695			Mean	1.701	3.695		Mean	1.701	1.365
	Variance	0.0805	0.0197333		Variance	0.0081	0.0197333		Variance	0.0081	0.0805		Variance	0.001575	0.012225			Variance	0.189067	0.012225		Variance	0.189067	0.001575
	Observations	9	3		Observations	3	3		Observations	3	9		Observations	3	3			Observations	5	3		Observations	5	3
	Hypothesized Mean Difference	0			Hypothesized Mean Difference	0			Hypothesized Mean Difference	0			Hypothesized Mean Difference	0				Hypothesized Mean Difference	0			Hypothesized Mean Difference	0
	df	8			df	3			df	10			df	3				df	5			df	4
	t Stat	-15.6516			t Stat	-16.5765			t Stat	3.27435			t Stat	-34.354				t Stat	-9.74266			t Stat	1.71602
	P(T<=t) one-tail	1.38507e-07	**		P(T<=t) one-tail	0.000238948	**		P(T<=t) one-tail	0.00418425	*		P(T<=t) one-tail	2.71136e-05	**			P(T<=t) one-tail	9.68437e-05	**		P(T<=t) one-tail	0.0806501
	t Critical one-tail	1.85955			t Critical one-tail	2.35336			t Critical one-tail	1.81246			t Critical one-tail	2.35336				t Critical one-tail	2.01505			t Critical one-tail	2.13185
	P(T<=t) two-tail	2.77014e-07			P(T<=t) two-tail	0.000477896			P(T<=t) two-tail	0.0083685			P(T<=t) two-tail	5.42271e-05				P(T<=t) two-tail	0.000193687			P(T<=t) two-tail	0.1613
	t Critical two-tail	2.306			t Critical two-tail	3.18245			t Critical two-tail	2.22814			t Critical two-tail	3.18245				t Critical two-tail	2.57058			t Critical two-tail	2.77645
NAG	t-Test: Two-Sample Assuming Unequal Variances				t-Test: Two-Sample Assuming Unequal Variances				t-Test: Two-Sample Assuming Unequal Variances				t-Test: Two-Sample Assuming Unequal Variances					t-Test: Two-Sample Assuming Unequal Variances				t-Test: Two-Sample Assuming Unequal Variances
		NAG (3 days)	NAG (3 day positive control)			NAG (3 day control)	NAG (3 day positive control)			NAG (3 day control)	NAG (3 days)			NAG (7 days)	NAG (7 day positive control)				NAG (7 day control)	NAG (7 day positive control)			NAG (7 day control)	NAG (7 days)
	Mean	0.944178	5.91667		Mean	1	5.91667		Mean	1	0.944178		Mean	2.01	6.58333			Mean	2.75167	6.58333		Mean	2.75167	2.01
	Variance	0.217218	1.54523		Variance	0	1.54523		Variance	0	0.217218		Variance	0.5884	0.145233			Variance	4.5641	0.145233		Variance	4.5641	0.5884
	Observations	9	3		Observations	3	3		Observations	3	9		Observations	3	3			Observations	6	3		Observations	6	3
	Hypothesized Mean Difference	0			Hypothesized Mean Difference	0			Hypothesized Mean Difference	0			Hypothesized Mean Difference	0				Hypothesized Mean Difference	0			Hypothesized Mean Difference	0
	df	2			df	2			df	8			df	3				df	6			df	7
	t Stat	-6.77164			t Stat	-6.85069			t Stat	0.359319			t Stat	-9.24813				t Stat	-4.25979			t Stat	0.758219
	P(T<=t) one-tail	0.0105597	*		P(T<=t) one-tail	0.0103249	*		P(T<=t) one-tail	0.364328			P(T<=t) one-tail	0.0013375	*			P(T<=t) one-tail	0.00266124	*		P(T<=t) one-tail	0.236535
	t Critical one-tail	2.91999			t Critical one-tail	2.91999			t Critical one-tail	1.85955			t Critical one-tail	2.35336				t Critical one-tail	1.94318			t Critical one-tail	1.89458
	P(T<=t) two-tail	0.0211195			P(T<=t) two-tail	0.0206497			P(T<=t) two-tail	0.728656			P(T<=t) two-tail	0.002675				P(T<=t) two-tail	0.00532247			P(T<=t) two-tail	0.47307
	t Critical two-tail	4.30265			t Critical two-tail	4.30265			t Critical two-tail	2.306			t Critical two-tail	3.18245				t Critical two-tail	2.44691			t Critical two-tail	2.36462
